# Supplementary material for: A statistical test and sample size recommendations for comparing community composition following PCA
Source: PLoS One. 2018 Oct 24;13(10):e0206033. doi: 10.1371/journal.pone.0206033 (PMC6200243; doi:10.1371/journal.pone.0206033)
Supplement: S1 File — First two principal component values from dragonfly study. (CSV) [file pone.0206033.s003.csv]

Treatment	PC1	PC2
Natural	-2.16337	-1.23008
Natural	-3.35751	0.124266
Natural	-1.72002	0.0719634
Natural	-1.48639	-0.0646673
Natural	-1.11385	0.360557
Natural	-0.86583	0.497921
Natural	-0.274525	0.30704
Natural	0.205714	-0.308667
Natural	-0.507717	0.635452
Natural	0.606526	0.445368
Natural	0.951192	0.719865
Natural	-0.616929	1.01885
Natural	-1.37265	1.52455
Natural	-2.51574	1.13925
Natural	1.41742	-0.00545294
Natural	1.58287	0.131785
Natural	2.58884	0.736056
Natural	1.3236	1.09029
Natural	0.786871	1.07578
Natural	0.884678	1.71976
Natural	2.79775	1.81857
Natural	3.34742	1.47694
Natural	4.07735	1.72462
Natural	4.55853	1.51988
Alien	-3.71396	0.712764
Alien	-2.68273	0.330772
Alien	-2.07804	-0.0244719
Alien	-2.60233	-0.614311
Alien	-2.48912	0.742026
Alien	-2.52975	1.02964
Alien	-2.11609	1.38643
Alien	-1.85484	1.29094
Alien	-1.66192	1.40082
Alien	-1.87008	0.647078
Alien	-0.97432	1.19639
Alien	-0.56204	0.950438
Alien	-0.355932	0.813766
Alien	-0.0672541	0.677219
Alien	-0.632042	0.429784
Alien	-0.0964109	-0.0351544
Alien	0.358033	0.102524
Alien	0.606118	0.267285
Alien	1.29316	-0.183724
Alien	1.49923	-0.334096
Alien	1.57147	1.15917
Alien	2.19011	0.886134
Cleared	-1.15627	-0.132658
Cleared	-0.839501	-0.0225868
Cleared	-0.881509	-0.337719
Cleared	-1.11743	-1.20109
Cleared	-1.1179	-1.40657
Cleared	-0.497129	-0.748093
Cleared	-0.084943	-1.03514
Cleared	0.547615	-1.23965
Cleared	1.04319	-1.17041
Cleared	0.271317	-1.70583
Cleared	0.0785614	-1.74722
Cleared	-0.527322	-1.91252
Cleared	-0.446104	-2.50144
Cleared	0.118652	-2.2677
Cleared	0.545667	-2.08897
Cleared	0.474661	-3.04798
Cleared	1.37192	-1.84114
Cleared	1.89445	-2.01843
Cleared	1.44328	-0.731441
Cleared	1.22372	-0.457803
Cleared	0.522669	-0.116404
Cleared	0.606432	0.404272
Cleared	2.18762	-0.196061
Cleared	2.5452	-0.291408
Cleared	1.24776	-1.97831
