# Supplementary material for: A statistical test and sample size recommendations for comparing community composition following PCA
Source: PLoS One. 2018 Oct 24;13(10):e0206033. doi: 10.1371/journal.pone.0206033 (PMC6200243; doi:10.1371/journal.pone.0206033)
Supplement: S2 File — First two principal component values from mammalian study. (CSV) [file pone.0206033.s004.csv]

Continent	PC1	PC2
Central and South America	-15.5175	-12.1339
Central and South America	-15.0973	-2.49606
Central and South America	-17.8988	-0.653543
Central and South America	-19.7899	2.8189
Central and South America	-16.7082	5.86614
Central and South America	-16.7082	-0.015748
Central and South America	-14.677	-0.937008
Central and South America	-17.3385	13.2362
Asia	-7.81323	-5.33071
Asia	-4.17121	-2.85039
Asia	1.85214	-7.88189
Asia	2.41245	-12.063
Asia	-2.70039	1.89764
Asia	-2.07004	6.7874
Asia	-2.63035	13.7323
Asia	3.81323	15.3622
Asia	2.20233	10.8268
Asia	-0.389105	6.92913
Asia	0.521401	5.51181
Asia	0.171206	4.94488
Asia	-0.0389105	3.74016
Asia	1.22179	5.08661
Asia	4.09339	6.00787
Asia	4.37354	4.30709
Asia	5.77432	6.5748
Asia	6.05447	6.43307
Asia	8.57588	11.9606
Asia	8.15564	4.73228
Asia	8.64591	4.73228
Asia	10.3268	5.65354
Asia	11.5175	5.15748
Asia	10.3268	1.89764
Asia	7.94553	0.976378
Asia	8.92607	-1.50394
Asia	9.13619	-2.85039
Asia	8.71595	-3.55906
Asia	5.63424	-2.49606
Asia	6.40467	-4.33858
Asia	10.8872	-6.88976
Asia	12.9883	-8.16535
Africa	-5.64202	-9.01575
Africa	-4.8716	-6.88976
Africa	-3.61089	-5.75591
Africa	-4.38132	-4.12598
Africa	-8.37354	2.88976
Africa	-3.89105	-0.937008
Africa	-5.57198	5.15748
Africa	-1.57977	2.67717
Africa	0.311284	2.11024
Africa	-0.949416	-1.00787
Africa	-2.35019	-5.61417
Africa	1.29183	-5.61417
Africa	-3.33074	-14.2598
Africa	0.871595	-12.7008
Africa	1.85214	-10.2205
Africa	9.6965	-14.8268
Africa	0.451362	-1.64567
Africa	3.25292	-3.77165
Africa	5.5642	-4.05512
Africa	8.29572	0.976378
Africa	5.07393	2.1811
Africa	3.25292	2.32283
