# Supplementary material for: A statistical test and sample size recommendations for comparing community composition following PCA
Source: PLoS One. 2018 Oct 24;13(10):e0206033. doi: 10.1371/journal.pone.0206033 (PMC6200243; doi:10.1371/journal.pone.0206033)
Supplement: S3 File — First two principal component values from stream study. (CSV) [file pone.0206033.s005.csv]

Impact Status	Underlying Geology	PC1	PC2
impacted	circumneutral	-0.535545	-1.48936
impacted	circumneutral	-0.402844	-0.70922
impacted	circumneutral	-0.127962	-0.723404
impacted	circumneutral	-1.06635	-0.723404
impacted	circumneutral	-0.876777	-0.416076
impacted	circumneutral	-0.459716	-0.231678
impacted	circumneutral	-0.890995	0.0898345
impacted	circumneutral	-0.834123	0.250591
impacted	circumneutral	-0.706161	0.307329
impacted	circumneutral	-0.175355	0.321513
impacted	circumneutral	-0.554502	0.751773
impacted	circumneutral	-0.516588	1.50827
reference	circumneutral	-1.29384	-0.893617
reference	circumneutral	-1.36967	-0.444444
reference	circumneutral	-0.943128	-0.723404
reference	circumneutral	-0.729858	-0.591017
reference	circumneutral	-0.677725	-0.392435
reference	circumneutral	-0.492891	-0.463357
reference	circumneutral	-0.819905	-0.0283688
reference	circumneutral	-0.654028	0.0425532
reference	circumneutral	-0.862559	0.78487
reference	circumneutral	-0.71564	0.803783
reference	circumneutral	-0.753555	1.12057
impacted	acidic	0.118483	0.496454
impacted	acidic	0.42654	0.174941
impacted	acidic	0.49763	0.297872
impacted	acidic	0.549763	0.217494
impacted	acidic	0.734597	-0.326241
impacted	acidic	0.876777	-0.274232
impacted	acidic	1.81517	0.179669
impacted	acidic	0.744076	0.690307
impacted	acidic	0.132701	0.893617
impacted	acidic	2.02844	-0.827423
reference	acidic	0.0616114	-0.345154
reference	acidic	0.49763	-0.293144
reference	acidic	0.900474	-0.146572
reference	acidic	0.881517	0.070922
reference	acidic	0.943128	0.156028
reference	acidic	0.322275	0.614657
reference	acidic	0.876777	-1.14894
reference	acidic	-0.303318	1.30024
reference	acidic	0.175355	1.33806
reference	acidic	0.189573	1.13002
reference	acidic	0.417062	1.65485
reference	acidic	0.454976	1.89125
