# Supplementary material for: A statistical test and sample size recommendations for comparing community composition following PCA
Source: PLoS One. 2018 Oct 24;13(10):e0206033. doi: 10.1371/journal.pone.0206033 (PMC6200243; doi:10.1371/journal.pone.0206033)
Supplement: S4 File — R script example to perform an analysis of distance. (TXT) [file pone.0206033.s006.txt]

### R code to perform an Analysis of Distance using the first two Principal Components axes 

# A. read in or estimate PCA on data. ANODIS in this example will use dataframe with 3 columns: 
# 1. treatment indicator
# 2. PC1
# 3. PC2

# if data is already assembled into a matrix with the 1st two PC columns:

data.in = read.csv("Dragonfly assemblage data.csv") 

# otherwise, create data set from PCA output.  
# This example uses the PCA function in the FactoMineR package. 

pc.in=out$ind$coord[,1:2]

# where out = PCA(orig.data.in,scale.unit=T,graph=FALSE)
# data.in would then be

data.in = cbind(Treatment = pop.ind, PC1 = pc.in[,1], PC2 = pc.in[,2])

# where pop.ind is the group indicator variable 

> head(data.in)

  Treatment      PC1        PC2
1   Natural -2.16337 -1.2300800
2   Natural -3.35751  0.1242660
3   Natural -1.72002  0.0719634
4   Natural -1.48639 -0.0646673
5   Natural -1.11385  0.3605570
6   Natural -0.86583  0.4979210

# B. perform appropriate linear model analysis on each principal component axis.
#    For this example, aov performs a one-way lm analysis
#    - Using summary on the aov function gives a 2 x 5 matrix in the 1st list item

test.1=summary(aov(PC1~Treatment, data=data.in))
test.2=summary(aov(PC2~Treatment, data=data.in))

## result of anovas
> test.1
            Df Sum Sq Mean Sq F value Pr(>F)  
Treatment    2  23.06  11.532   4.262  0.018 *
Residuals   68 184.00   2.706                 
---
Signif. codes:  0 ‘***’ 0.001 ‘**’ 0.01 ‘*’ 0.05 ‘.’ 0.1 ‘ ’ 1
> test.2
            Df Sum Sq Mean Sq F value   Pr(>F)    
Treatment    2  54.37  27.185   46.32 2.03e-13 ***
Residuals   68  39.91   0.587                     
---
Signif. codes:  0 ‘***’ 0.001 ‘**’ 0.01 ‘*’ 0.05 ‘.’ 0.1 ‘ ’ 1


# C. Get Sums of Squares from each test to get overall results.

ssTreat.x = test.1[[1]][1,2]
ssError.x = test.1[[1]][2,2]
dfTreat.x = test.1[[1]][1,1]
dfError.x = test.1[[1]][2,1]

ssTreat.y = test.2[[1]][1,2]
ssError.y = test.2[[1]][2,2]
dfTreat.y = test.2[[1]][1,1]
dfError.y = test.2[[1]][2,1]

# D. Add Sums of Square for overall test
sumSS.trtmnt=(ssTreat.x+ssTreat.y)/(dfTreat.x+dfTreat.y)
sumSS.error=(ssError.x+ssError.y)/(dfError.x+dfError.y)

# F-test
F.all =sumSS.trtmnt/mean.error
F.df1 = dfTreat.x+dfTreat.y
F.df2 = dfError.x+dfError.y

1-pf(F.all,F.df1,F.df2)

[1] 5.992883e-05
