# Supplementary material for: A statistical test and sample size recommendations for comparing community composition following PCA
Source: PLoS One. 2018 Oct 24;13(10):e0206033. doi: 10.1371/journal.pone.0206033 (PMC6200243; doi:10.1371/journal.pone.0206033)
Supplement: S5 File — R code function to estimate the Sum-of Squares with linear contrasts. (TXT) [file pone.0206033.s007.txt]

################ Estimated Sum-of-Squares with Contrasts
## 2 similar functions to perform linear contrasts

## SSc.fn is simply the first two equations in Appendix A, and requires the user to input group contrasts, means and sample sizes

## contrasts.SS.fn is slightly more advanced and will estimate the group means and sample sizes from the data.
##    In addition, it will check if contrasts are orthogonal

########################### 1st function ####################################

SSc.fn=function(c.i, xbar.i, n.i){
	# c.i    = vector of contrasts
	# xbar.i = vector of group means
	# n.i    = vector of group sample sizes
	# Code written by Richard Townsend
	# Last updated: 2018-08-27
	
	L = sum(c.i %*% xbar.i)
	top = L^2 # numerator
	bottom = sum((c.i^2)/n.i)
	
	SSc = top/bottom
	return(list(L = L, SSc=SSc))
	}

# Example: Mammal assemblage	
SSc.fn(c(-1,-1,2),c(-0.2108234, 4.4019910, -16.7169250),c(22,32,8))
$`L`
[1] -37.62502 # L

$SSc
[1] 2454.709  # SS(contrasts)

# where:
contrast=c(-1,-1,2) 	
group.means = c(-0.2108234, 4.4019910, -16.7169250)
group.size  = c(22,32,8)


########################### 2nd function ####################################

contrasts.SS.fn=function(contrasts.in,treat.v,data.in){
	# contrasts.in = vector of contrasts, 1 element for each treatment level  
	#                compared contrasts must sum to 0
	# treat.v      = vector of treatment indicators, same length as the data
	# data.in      = values from the PCA (1 dimension), 
	# Code written by Richard Townsend
	# Last updated: 2018-08-27

	if(!(sum(contrasts.in)==0)){stop("Contrasts must = 0!")}
	if(!(length(contrasts.in)==length(unique(treat.v)))){stop("Number of contrasts must equal number of treatments")}

	x.bar = sapply(split(data.in,treat.v),mean)
	L = contrasts.in %*% x.bar
	n.i= summary(factor(treat.v))

	top = L^2
	bottom = sum((contrasts.in^2)/n.i)

	SS.out= top/bottom
	return(list(L = L, SSc=SS.out))
}

# Example: Mammal assemblage	
contrasts.SS.fn(c(-1,-1,2),mammal[,"Continent"],mammal[,"PC1"])
$`L`
[1,] -37.62502 # L

$SSc
[1,] 2454.709  # SS(contrasts)
