# Supplementary material for: A statistical test and sample size recommendations for comparing community composition following PCA
Source: PLoS One. 2018 Oct 24;13(10):e0206033. doi: 10.1371/journal.pone.0206033 (PMC6200243; doi:10.1371/journal.pone.0206033)
Supplement: S6 File — R code function to estimate the noncentrality paramter in power calculations. (TXT) [file pone.0206033.s008.txt]

################# R code for Power Calculation 

# to estimate the noncentrality parameter for power

lambda.fn=function(n,D.in=NA,sigma=NA,C.in=(D.in/sigma)){
	# n     = avg sample size
	# D.in  = distance (max or only distance)
	# C.in	= standardized distance (optional and most common input)
	# sigma = from ANODIS analysis
	# returns noncentrality parameter
	# calculation is the same, whether D or Dmax entered

	# Code written by Richard Townsend
	# Last updated: 2018-08-27

	if(is.na(C.in)){stop("Must provide both [D.in and sigma] OR C.in")}
	lambda = n*(C.in^2)/2
	return(lambda)
	}


# to estimate power with the noncentrality parameter

crit.val = qf((1-alpha),df1,df2)       # critical value under Ho

1-pf(crit.val, df1, df2, ncp = lambda) # estimated power using estimated lambda from lambda.fn
