# Supplementary material for: A statistical test and sample size recommendations for comparing community composition following PCA
Source: PLoS One. 2018 Oct 24;13(10):e0206033. doi: 10.1371/journal.pone.0206033 (PMC6200243; doi:10.1371/journal.pone.0206033)
Supplement: S7 File — R code function to perform a test for normality. (TXT) [file pone.0206033.s009.txt]

dagostino.pearson.test <- function(x,rounding=4) {
    # from Sheskin (2000), based on Zar (1999)
	
	# x = data vector to be tested for normality
	
	# Code written by Richard Townsend
	# Last updated: 2018-08-27
	
    data.name = deparse(substitute(x))
    n = length(x)
    x2 = x^2
    x3 = x^3
    x4 = x^4

    # compute Z.g1
	if(n<9){print("Warning: May not provide a good approx. of sampling dist. of g1")}

    m3 =  ((n*sum(x3)) - (3*sum(x)*sum(x2)) + (2*(sum(x)^3)/n)) /((n-1)*(n-2))
    g1 =  m3 / (sqrt(var(x))^3)
    sqrt.b1 = ((n - 2)*g1) / sqrt(n*(n - 1))
 
	A =   sqrt.b1 * sqrt(((n + 1)*(n + 3)) / (6*(n - 2)))
    B =   (3*(n*n + 27*n - 70)*(n+1)*(n+3)) / ((n-2)*(n+5)*(n+7)*(n+9))
    C =   sqrt(2*(B - 1)) - 1
    D =   sqrt(C)
    E =   1 / sqrt(log(D))
    F =   A / sqrt(2/(C - 1))
    Z.g1 = E * log(F + sqrt(F^2 + 1))

    # compute Z.g2
	if(n<20){print("Warning: May not provide a good approx. of sampling dist. of g2")}

    m4 = ((((n^3)+n*n)*sum(x4)) - (4*n*(n + 1)*sum(x3)*sum(x)) -
		 (3*n*(n - 1)*sum(x2)^2) + (12*n*sum(x2)*sum(x)^2) - (6*sum(x)^4)) /
		 (n*(n-1)*(n-2)*(n-3))
    g2 = m4 / var(x)^2

    G = (24*n*(n-2)*(n-3)) / (((n+1)^2)*(n+3)*(n+5))
    H =((n-2)*(n-3)*abs(g2)) / ((n+1)*(n-1)*sqrt(G))
    J <- ((6*(n*n - 5*n + 2)) / ((n+7)*(n+9))) * sqrt((6*(n+3)*(n+5)) /(n*(n-2)*(n-3)))
    K <- 6 + (8/J)*(2/J + sqrt(1 + 4/(J^2)))
    L <- (1 - 2/K) / (1 + H*sqrt(2/(K-4)))
    Z.g2 <- (1 - 2/(9*K) - (L^(1/3))) / sqrt(2/(9*K))

	# estimate Chi-square value
    K2 = (Z.g1^2) + (Z.g2^2)
    p.K2 = pchisq(K2, 2, lower.tail=FALSE)
    out= list(statistic = c(K2 = round(K2,rounding)), p.value = round(p.K2,rounding), method =
		 "D'Agostino-Pearson normality test\n\nK2 is distributed as Chi-squared
		 with df=2", alternative = "distribution is not normal", data.name = data.name)
    class(out) <- "htest"
    return(out)
}


## Example

dragon=read.csv("Dragonfly assemblage data.csv")

dagostino.pearson.test(dragon[,"PC1"])
        D'Agostino-Pearson normality test
        
        K2 is distributed as Chi-squared with df=2

data:  dragon[, "PC1"]
K2 = 0.73093, p-value = 0.6939
alternative hypothesis: distribution is not normal

dagostino.pearson.test(dragon[,"PC2"])
        D'Agostino-Pearson normality test
        
        K2 is distributed as Chi-squared with df=2

data:  dragon[, "PC2"]
K2 = 5.1796, p-value = 0.07504
alternative hypothesis: distribution is not normal
